# Supplementary material for: Targeted Sequencing of Germline Breast Cancer Susceptibility Genes for Discovering Pathogenic/Likely Pathogenic Variants in the Jakarta Population
Source: Diagnostics (Basel). 2022 Sep 16;12(9):2241. doi: 10.3390/diagnostics12092241 (PMC9498046; doi:10.3390/diagnostics12092241)
Supplement: Supplementary file 1 [file diagnostics-12-02241-s001.zip]

Archive with 1 entries (1 files):
- diagnostics-1861531-supplementary.pdf
